# Supplementary material for: Formulation, Characterisation, and Biocompatibility Assessment of Rifampicin-Loaded Poly(d,l-lactide-co-glycolide) Composites for Local Treatment of Orthopaedic and Wound Infections
Source: Pharmaceutics. 2024 Nov 18;16(11):1467. doi: 10.3390/pharmaceutics16111467 (PMC11597898; doi:10.3390/pharmaceutics16111467)
Supplement: Supplementary file 1 [file pharmaceutics-16-01467-s001.zip]

Archive with 1 entries (1 files):
- pharmaceutics-3244834-supplementary.pdf
